# Supplementary material for: In Silico Evaluation of Bioactive Compounds of Artemisia pallens Targeting the Efflux Protein of Multidrug-Resistant Acinetobacter baumannii (LAC-4 Strain)
Source: Molecules. 2022 Aug 15;27(16):5188. doi: 10.3390/molecules27165188 (PMC9414700; doi:10.3390/molecules27165188)
Supplement: Supplementary file 1 [file molecules-27-05188-s001.zip]

Archive with 1 entries (1 files):
- molecules-1781676-supplementary.pdf
